# Supplementary material for: New 1,2,3-Triazoles from (R)-Carvone: Synthesis, DFT Mechanistic Study and In Vitro Cytotoxic Evaluation
Source: Molecules. 2022 Jan 25;27(3):769. doi: 10.3390/molecules27030769 (PMC8839216; doi:10.3390/molecules27030769)
Supplement: Supplementary file 1 [file molecules-27-00769-s001.zip]

Archive with 1 entries (1 files):
- molecules-1402399-supplementary.pdf
